# Supplementary material for: Epigenomic states contribute to coordinated allelic transcriptional bursting in iPSC reprogramming
Source: Life Sci Alliance. 2024 Feb 6;7(4):e202302337. doi: 10.26508/lsa.202302337 (PMC10847334; doi:10.26508/lsa.202302337)
Supplement: Supplementary file 1 [file LSA-2023-02337_Supplemental_Data_1.xlsx]

## Sheet: Day0_HighC0
Highly-Coordinated
source	term_name	term_id	highlighted	adjusted_p_value	negative_log10_of_adjusted_p_value	term_size	query_size	intersection_size	effective_domain_size	intersections
GO:BP	establishment of protein localization	GO:0045184	true	1.7641e-20	19.7535	1682	335	76	27334	ENSMUSG00000025935,ENSMUSG00000026341,ENSMUSG00000062580,ENSMUSG00000014867,ENSMUSG00000026864,ENSMUSG00000014959,ENSMUSG00000079037,ENSMUSG00000005881,ENSMUSG00000018326,ENSMUSG00000027808,ENSMUSG00000027828,ENSMUSG00000028063,ENSMUSG00000028049,ENSMUSG00000027879,ENSMUSG00000028173,ENSMUSG00000028419,ENSMUSG00000028333,ENSMUSG00000054428,ENSMUSG00000028964,ENSMUSG00000001467,ENSMUSG00000028998,…
GO:BP	proton transmembrane transport	GO:1902600	true	6.27265e-06	5.20255	144	335	12	27334	ENSMUSG00000025781,ENSMUSG00000016252,ENSMUSG00000000563,ENSMUSG00000039105,ENSMUSG00000028964,ENSMUSG00000038690,ENSMUSG00000029632,ENSMUSG00000004285,ENSMUSG00000004264,ENSMUSG00000003072,ENSMUSG00000013160,ENSMUSG00000015575
GO:BP	fibroblast migration	GO:0010761	true	1.92818e-05	4.71485	61	335	8	27334	ENSMUSG00000026341,ENSMUSG00000040152,ENSMUSG00000017009,ENSMUSG00000028062,ENSMUSG00000019947,ENSMUSG00000022565,ENSMUSG00000071646,ENSMUSG00000035783
GO:BP	viral process	GO:0016032	true	3.75599e-05	4.42528	348	335	17	27334	ENSMUSG00000002102,ENSMUSG00000068823,ENSMUSG00000028419,ENSMUSG00000007655,ENSMUSG00000079477,ENSMUSG00000005566,ENSMUSG00000031029,ENSMUSG00000037706,ENSMUSG00000021917,ENSMUSG00000070319,ENSMUSG00000032504,ENSMUSG00000020149,ENSMUSG00000059552,ENSMUSG00000038845,ENSMUSG00000016554,ENSMUSG00000024959,ENSMUSG00000024740
GO:BP	elastic fiber assembly	GO:0048251	true	0.000250387	3.60139	13	335	4	27334	ENSMUSG00000026043,ENSMUSG00000029163,ENSMUSG00000021186,ENSMUSG00000024909
GO:BP	regulation of inflammatory response to antigenic stimulus	GO:0002861	true	0.000690821	3.16063	33	335	5	27334	ENSMUSG00000005779,ENSMUSG00000028964,ENSMUSG00000075701,ENSMUSG00000030751,ENSMUSG00000037706
GO:BP	intrinsic apoptotic signaling pathway in response to DNA damage by p53 class mediator	GO:0042771	true	0.00199288	2.70052	43	335	5	27334	ENSMUSG00000041801,ENSMUSG00000025647,ENSMUSG00000059552,ENSMUSG00000017843,ENSMUSG00000034659
GO:BP	ribosomal large subunit biogenesis	GO:0042273	true	0.00330643	2.48064	75	335	6	27334	ENSMUSG00000043716,ENSMUSG00000027613,ENSMUSG00000028729,ENSMUSG00000029066,ENSMUSG00000020430,ENSMUSG00000001056
GO:BP	response to xenobiotic stimulus	GO:0009410	true	0.00482188	2.31678	501	335	16	27334	ENSMUSG00000026864,ENSMUSG00000040152,ENSMUSG00000079037,ENSMUSG00000028393,ENSMUSG00000025747,ENSMUSG00000007815,ENSMUSG00000006932,ENSMUSG00000020484,ENSMUSG00000059552,ENSMUSG00000038845,ENSMUSG00000020929,ENSMUSG00000022285,ENSMUSG00000005354,ENSMUSG00000060803,ENSMUSG00000024959,ENSMUSG00000025068
GO:BP	regulation of B cell differentiation	GO:0045577	true	0.00752118	2.12371	35	335	4	27334	ENSMUSG00000000957,ENSMUSG00000020484,ENSMUSG00000021127,ENSMUSG00000024959
GO:BP	androgen receptor signaling pathway	GO:0030521	true	0.0122886	1.9105	41	335	4	27334	ENSMUSG00000028964,ENSMUSG00000030357,ENSMUSG00000007815,ENSMUSG00000038845
GO:BP	response to inorganic substance	GO:0010035	true	0.0133918	1.87316	672	335	18	27334	ENSMUSG00000026509,ENSMUSG00000026864,ENSMUSG00000040152,ENSMUSG00000079037,ENSMUSG00000028393,ENSMUSG00000028691,ENSMUSG00000028964,ENSMUSG00000029110,ENSMUSG00000007655,ENSMUSG00000075702,ENSMUSG00000059552,ENSMUSG00000021576,ENSMUSG00000021186,ENSMUSG00000022565,ENSMUSG00000042406,ENSMUSG00000023034,ENSMUSG00000041168,ENSMUSG00000024959
GO:BP	cell-cell recognition	GO:0009988	true	0.0158817	1.7991	74	335	5	27334	ENSMUSG00000037706,ENSMUSG00000021771,ENSMUSG00000007739,ENSMUSG00000022234,ENSMUSG00000025613
GO:BP	positive regulation of osteoblast differentiation	GO:0045669	true	0.0173458	1.7608	76	335	5	27334	ENSMUSG00000028063,ENSMUSG00000028195,ENSMUSG00000006932,ENSMUSG00000021493,ENSMUSG00000007041
GO:BP	regulation of mRNA processing	GO:0050684	true	0.0176158	1.7541	149	335	7	27334	ENSMUSG00000026234,ENSMUSG00000016921,ENSMUSG00000004980,ENSMUSG00000034120,ENSMUSG00000021127,ENSMUSG00000021111,ENSMUSG00000002524
GO:BP	regulation of transcription by RNA polymerase III	GO:0006359	true	0.0204772	1.68873	24	335	3	27334	ENSMUSG00000025982,ENSMUSG00000021377,ENSMUSG00000024953
GO:BP	dendritic spine maintenance	GO:0097062	true	0.0204772	1.68873	24	335	3	27334	ENSMUSG00000079037,ENSMUSG00000031078,ENSMUSG00000031696
GO:BP	negative regulation of phagocytosis	GO:0050765	true	0.022691	1.64415	25	335	3	27334	ENSMUSG00000004665,ENSMUSG00000022663,ENSMUSG00000055447
GO:BP	regulation of mitochondrial membrane potential	GO:0051881	true	0.0255274	1.59299	85	335	5	27334	ENSMUSG00000054428,ENSMUSG00000028964,ENSMUSG00000021486,ENSMUSG00000007041,ENSMUSG00000024959
GO:BP	barbed-end actin filament capping	GO:0051016	true	0.0316528	1.49959	29	335	3	27334	ENSMUSG00000015733,ENSMUSG00000029840,ENSMUSG00000032050
GO:BP	negative regulation of canonical Wnt signaling pathway	GO:0090090	true	0.0356893	1.44746	133	335	6	27334	ENSMUSG00000007655,ENSMUSG00000003868,ENSMUSG00000006932,ENSMUSG00000018583,ENSMUSG00000038418,ENSMUSG00000024576
GO:BP	regulation of transcription from RNA polymerase II promoter in response to hypoxia	GO:0061418	true	0.036693	1.43542	10	335	2	27334	ENSMUSG00000059552,ENSMUSG00000038418
GO:BP	exocrine pancreas development	GO:0031017	true	0.036693	1.43542	10	335	2	27334	ENSMUSG00000028173,ENSMUSG00000020484
GO:BP	'de novo' IMP biosynthetic process	GO:0006189	true	0.036693	1.43542	10	335	2	27334	ENSMUSG00000015714,ENSMUSG00000029247
GO:BP	cellular response to interleukin-4	GO:0071353	true	0.0416675	1.3802	33	335	3	27334	ENSMUSG00000026864,ENSMUSG00000028393,ENSMUSG00000020484
GO:BP	DNA damage response, signal transduction by p53 class mediator resulting in cell cycle arrest	GO:0006977	true	0.0416856	1.38001	11	335	2	27334	ENSMUSG00000059552,ENSMUSG00000017843
GO:BP	negative regulation of pathway-restricted SMAD protein phosphorylation	GO:0060394	true	0.0416856	1.38001	11	335	2	27334	ENSMUSG00000029163,ENSMUSG00000020484
GO:BP	response to glucocorticoid	GO:0051384	true	0.0423361	1.37329	184	335	7	27334	ENSMUSG00000028393,ENSMUSG00000028967,ENSMUSG00000025747,ENSMUSG00000029484,ENSMUSG00000021127,ENSMUSG00000060803,ENSMUSG00000024959
GO:BP	response to arsenic-containing substance	GO:0046685	true	0.0440719	1.35584	34	335	3	27334	ENSMUSG00000028393,ENSMUSG00000029110,ENSMUSG00000025068
GO:BP	positive regulation of chemokine (C-X-C motif) ligand 2 production	GO:2000343	true	0.0475445	1.3229	12	335	2	27334	ENSMUSG00000027750,ENSMUSG00000028195
GO:BP	negative regulation of erythrocyte differentiation	GO:0045647	true	0.0475445	1.3229	12	335	2	27334	ENSMUSG00000021127,ENSMUSG00000024359
GO:BP	bleb assembly	GO:0032060	true	0.0475445	1.3229	12	335	2	27334	ENSMUSG00000026341,ENSMUSG00000030208
GO:BP	response to vitamin	GO:0033273	true	0.0478851	1.3198	104	335	5	27334	ENSMUSG00000027750,ENSMUSG00000028393,ENSMUSG00000025747,ENSMUSG00000034120,ENSMUSG00000060803
GO:BP	vasoconstriction	GO:0042310	true	0.0478851	1.3198	104	335	5	27334	ENSMUSG00000007655,ENSMUSG00000007815,ENSMUSG00000048376,ENSMUSG00000035783,ENSMUSG00000034765

## Sheet: Day8_HighC0
Highly-Coordinated
source	term_name	term_id	highlighted	adjusted_p_value	negative_log10_of_adjusted_p_value	term_size	query_size	intersection_size	effective_domain_size	intersections
GO:BP	protein folding	GO:0006457	true	5.12704e-19	18.2901	178	283	26	27334	ENSMUSG00000073676,ENSMUSG00000006412,ENSMUSG00000026864,ENSMUSG00000060802,ENSMUSG00000027804,ENSMUSG00000028851,ENSMUSG00000029447,ENSMUSG00000004951,ENSMUSG00000030357,ENSMUSG00000030417,ENSMUSG00000020048,ENSMUSG00000034024,ENSMUSG00000007739,ENSMUSG00000020368,ENSMUSG00000020361,ENSMUSG00000018593,ENSMUSG00000025130,ENSMUSG00000021270,ENSMUSG00000022234,ENSMUSG00000022403,ENSMUSG00000004069,…
GO:BP	ribosome biogenesis	GO:0042254	true	2.083e-10	9.68131	305	283	22	27334	ENSMUSG00000043716,ENSMUSG00000026020,ENSMUSG00000026377,ENSMUSG00000051730,ENSMUSG00000027405,ENSMUSG00000039001,ENSMUSG00000027787,ENSMUSG00000028187,ENSMUSG00000028729,ENSMUSG00000028741,ENSMUSG00000067367,ENSMUSG00000061286,ENSMUSG00000061787,ENSMUSG00000025364,ENSMUSG00000058355,ENSMUSG00000025290,ENSMUSG00000041506,ENSMUSG00000001056,ENSMUSG00000040667,ENSMUSG00000025580,ENSMUSG00000022247,…
GO:BP	protein targeting to mitochondrion	GO:0006626	true	3.68049e-07	6.43409	77	283	10	27334	ENSMUSG00000062580,ENSMUSG00000026926,ENSMUSG00000028998,ENSMUSG00000002984,ENSMUSG00000003438,ENSMUSG00000030417,ENSMUSG00000020219,ENSMUSG00000020361,ENSMUSG00000021270,ENSMUSG00000022285
GO:BP	RNA localization	GO:0006403	true	2.0287e-05	4.69278	186	283	12	27334	ENSMUSG00000026020,ENSMUSG00000004642,ENSMUSG00000029405,ENSMUSG00000042541,ENSMUSG00000034024,ENSMUSG00000005481,ENSMUSG00000007739,ENSMUSG00000020358,ENSMUSG00000040667,ENSMUSG00000025580,ENSMUSG00000021595,ENSMUSG00000036678
GO:BP	cellular response to gamma radiation	GO:0071480	true	2.28378e-05	4.64135	31	283	6	27334	ENSMUSG00000026864,ENSMUSG00000029110,ENSMUSG00000049932,ENSMUSG00000059552,ENSMUSG00000023067,ENSMUSG00000038418
GO:BP	cellular response to interleukin-7	GO:0098761	true	0.000527199	3.27803	17	283	4	27334	ENSMUSG00000004897,ENSMUSG00000018819,ENSMUSG00000025130,ENSMUSG00000024966
GO:BP	stem cell differentiation	GO:0048863	true	0.000671721	3.17281	274	283	12	27334	ENSMUSG00000013465,ENSMUSG00000051730,ENSMUSG00000004530,ENSMUSG00000036180,ENSMUSG00000006932,ENSMUSG00000059552,ENSMUSG00000021595,ENSMUSG00000021576,ENSMUSG00000061360,ENSMUSG00000045394,ENSMUSG00000024359,ENSMUSG00000056201
GO:BP	NIK/NF-kappaB signaling	GO:0038061	true	0.00349659	2.45635	117	283	7	27334	ENSMUSG00000034432,ENSMUSG00000026457,ENSMUSG00000027327,ENSMUSG00000028691,ENSMUSG00000054808,ENSMUSG00000030647,ENSMUSG00000038845
GO:BP	cellular response to insulin-like growth factor stimulus	GO:1990314	true	0.00435749	2.36076	13	283	3	27334	ENSMUSG00000027715,ENSMUSG00000006932,ENSMUSG00000056201
GO:BP	homeostasis of number of cells	GO:0048872	true	0.00516511	2.28692	355	283	12	27334	ENSMUSG00000060802,ENSMUSG00000028691,ENSMUSG00000067367,ENSMUSG00000001847,ENSMUSG00000036427,ENSMUSG00000061787,ENSMUSG00000025290,ENSMUSG00000096001,ENSMUSG00000032218,ENSMUSG00000004069,ENSMUSG00000024359,ENSMUSG00000024659
GO:BP	positive regulation of synaptic plasticity	GO:0031915	true	0.00519585	2.28434	14	283	3	27334	ENSMUSG00000026965,ENSMUSG00000006398,ENSMUSG00000056201
GO:BP	kinetochore assembly	GO:0051382	true	0.00730479	2.13639	16	283	3	27334	ENSMUSG00000029177,ENSMUSG00000029110,ENSMUSG00000075266
GO:BP	positive regulation of lamellipodium organization	GO:1902745	true	0.00743035	2.12899	37	283	4	27334	ENSMUSG00000004530,ENSMUSG00000001847,ENSMUSG00000021270,ENSMUSG00000056201
GO:BP	peptidyl-proline modification	GO:0018208	true	0.01243	1.90553	44	283	4	27334	ENSMUSG00000027804,ENSMUSG00000030357,ENSMUSG00000025130,ENSMUSG00000024538
GO:BP	ER-nucleus signaling pathway	GO:0006984	true	0.0133347	1.87502	45	283	4	27334	ENSMUSG00000026864,ENSMUSG00000029390,ENSMUSG00000059552,ENSMUSG00000042406
GO:BP	cellular detoxification	GO:1990748	true	0.0146609	1.83384	116	283	6	27334	ENSMUSG00000026688,ENSMUSG00000037072,ENSMUSG00000028692,ENSMUSG00000028691,ENSMUSG00000028964,ENSMUSG00000021792
GO:BP	negative regulation of cell development	GO:0010721	true	0.0150298	1.82305	305	283	10	27334	ENSMUSG00000060802,ENSMUSG00000004951,ENSMUSG00000030541,ENSMUSG00000006932,ENSMUSG00000059552,ENSMUSG00000037601,ENSMUSG00000001627,ENSMUSG00000024359,ENSMUSG00000037815,ENSMUSG00000024659
GO:BP	T cell differentiation	GO:0030217	true	0.0150298	1.82305	305	283	10	27334	ENSMUSG00000060802,ENSMUSG00000028936,ENSMUSG00000004951,ENSMUSG00000006932,ENSMUSG00000059552,ENSMUSG00000021486,ENSMUSG00000021270,ENSMUSG00000004069,ENSMUSG00000038418,ENSMUSG00000024659
GO:BP	response to inorganic substance	GO:0010035	true	0.0188476	1.72474	672	283	16	27334	ENSMUSG00000026509,ENSMUSG00000026864,ENSMUSG00000060802,ENSMUSG00000027712,ENSMUSG00000027715,ENSMUSG00000074457,ENSMUSG00000028691,ENSMUSG00000028964,ENSMUSG00000029110,ENSMUSG00000036427,ENSMUSG00000059552,ENSMUSG00000021576,ENSMUSG00000022565,ENSMUSG00000042406,ENSMUSG00000056201,ENSMUSG00000024659
GO:BP	prostate gland development	GO:0030850	true	0.0204261	1.68982	52	283	4	27334	ENSMUSG00000030357,ENSMUSG00000046223,ENSMUSG00000006932,ENSMUSG00000024659
GO:BP	morphogenesis of an epithelial fold	GO:0060571	true	0.0244415	1.61187	27	283	3	27334	ENSMUSG00000036180,ENSMUSG00000006932,ENSMUSG00000056201
GO:BP	cellular response to external stimulus	GO:0071496	true	0.0257477	1.58926	395	283	11	27334	ENSMUSG00000038235,ENSMUSG00000026864,ENSMUSG00000001847,ENSMUSG00000029752,ENSMUSG00000042462,ENSMUSG00000006932,ENSMUSG00000059552,ENSMUSG00000018567,ENSMUSG00000022565,ENSMUSG00000042406,ENSMUSG00000023067
GO:BP	regulation of substrate adhesion-dependent cell spreading	GO:1900024	true	0.0280441	1.55216	59	283	4	27334	ENSMUSG00000004530,ENSMUSG00000001847,ENSMUSG00000054808,ENSMUSG00000025130
GO:BP	cellular response to glucose starvation	GO:0042149	true	0.0306552	1.5135	61	283	4	27334	ENSMUSG00000026864,ENSMUSG00000029752,ENSMUSG00000059552,ENSMUSG00000042406
GO:BP	proton transmembrane transport	GO:1902600	true	0.0322601	1.49133	144	283	6	27334	ENSMUSG00000025781,ENSMUSG00000016252,ENSMUSG00000000563,ENSMUSG00000028964,ENSMUSG00000038690,ENSMUSG00000029632
GO:BP	cytoskeleton-dependent cytokinesis	GO:0061640	true	0.0338405	1.47056	102	283	5	27334	ENSMUSG00000029177,ENSMUSG00000000486,ENSMUSG00000017716,ENSMUSG00000022565,ENSMUSG00000056201
GO:BP	regulation of transcription from RNA polymerase II promoter in response to hypoxia	GO:0061418	true	0.0357349	1.44691	10	283	2	27334	ENSMUSG00000059552,ENSMUSG00000038418
GO:BP	serine transport	GO:0032329	true	0.0357349	1.44691	10	283	2	27334	ENSMUSG00000001918,ENSMUSG00000025212
GO:BP	lung morphogenesis	GO:0060425	true	0.0363287	1.43975	65	283	4	27334	ENSMUSG00000016921,ENSMUSG00000016256,ENSMUSG00000074129,ENSMUSG00000006932
GO:BP	IRES-dependent viral translational initiation	GO:0075522	true	0.0417241	1.37961	11	283	2	27334	ENSMUSG00000016554,ENSMUSG00000024991
GO:BP	DNA damage response, signal transduction by p53 class mediator resulting in cell cycle arrest	GO:0006977	true	0.0417241	1.37961	11	283	2	27334	ENSMUSG00000059552,ENSMUSG00000023067
GO:BP	proteasome-mediated ubiquitin-dependent protein catabolic process	GO:0043161	true	0.0417241	1.37961	430	283	11	27334	ENSMUSG00000026864,ENSMUSG00000026914,ENSMUSG00000006398,ENSMUSG00000028964,ENSMUSG00000029110,ENSMUSG00000030603,ENSMUSG00000020048,ENSMUSG00000006932,ENSMUSG00000020368,ENSMUSG00000018567,ENSMUSG00000022312
GO:BP	regulation of mRNA binding	GO:1902415	true	0.0417241	1.37961	11	283	2	27334	ENSMUSG00000025580,ENSMUSG00000016554
GO:BP	regulation of transcription elongation by RNA polymerase II	GO:0034243	true	0.0449464	1.3473	70	283	4	27334	ENSMUSG00000013465,ENSMUSG00000006932,ENSMUSG00000002658,ENSMUSG00000041057
GO:BP	ventricular system development	GO:0021591	true	0.0475217	1.32311	37	283	3	27334	ENSMUSG00000026385,ENSMUSG00000028333,ENSMUSG00000004530
GO:BP	positive regulation of actin filament depolymerization	GO:0030836	true	0.0475217	1.32311	12	283	2	27334	ENSMUSG00000015932,ENSMUSG00000056201
GO:BP	CDP-diacylglycerol biosynthetic process	GO:0016024	true	0.0475217	1.32311	12	283	2	27334	ENSMUSG00000026922,ENSMUSG00000023827
GO:BP	secretion by cell	GO:0032940	true	0.0488575	1.31107	908	283	18	27334	ENSMUSG00000027712,ENSMUSG00000027804,ENSMUSG00000001420,ENSMUSG00000008601,ENSMUSG00000032902,ENSMUSG00000028964,ENSMUSG00000029484,ENSMUSG00000001847,ENSMUSG00000006024,ENSMUSG00000001918,ENSMUSG00000030541,ENSMUSG00000000486,ENSMUSG00000020277,ENSMUSG00000096001,ENSMUSG00000020149,ENSMUSG00000017716,ENSMUSG00000022285,ENSMUSG00000024659

## Sheet: Day9_HighC0
Highly-Coordinated
source	term_name	term_id	highlighted	adjusted_p_value	negative_log10_of_adjusted_p_value	term_size	query_size	intersection_size	effective_domain_size	intersections
GO:BP	protein folding	GO:0006457	true	7.04165e-17	16.1523	178	453	28	27334	ENSMUSG00000073676,ENSMUSG00000006412,ENSMUSG00000026864,ENSMUSG00000060802,ENSMUSG00000027804,ENSMUSG00000028651,ENSMUSG00000029014,ENSMUSG00000029447,ENSMUSG00000030417,ENSMUSG00000020048,ENSMUSG00000034024,ENSMUSG00000003814,ENSMUSG00000021831,ENSMUSG00000019471,ENSMUSG00000007739,ENSMUSG00000020328,ENSMUSG00000020361,ENSMUSG00000018593,ENSMUSG00000014195,ENSMUSG00000025130,ENSMUSG00000042043,…
GO:BP	ribosome biogenesis	GO:0042254	true	1.34893e-13	12.87	305	453	31	27334	ENSMUSG00000061024,ENSMUSG00000043716,ENSMUSG00000026020,ENSMUSG00000026234,ENSMUSG00000026377,ENSMUSG00000027405,ENSMUSG00000039001,ENSMUSG00000027787,ENSMUSG00000028729,ENSMUSG00000017264,ENSMUSG00000029066,ENSMUSG00000067367,ENSMUSG00000004268,ENSMUSG00000041560,ENSMUSG00000046865,ENSMUSG00000061787,ENSMUSG00000025364,ENSMUSG00000041438,ENSMUSG00000031917,ENSMUSG00000025290,ENSMUSG00000041506,…
GO:BP	detoxification	GO:0098754	true	5.48182e-05	4.26108	134	453	12	27334	ENSMUSG00000026688,ENSMUSG00000047250,ENSMUSG00000037072,ENSMUSG00000028692,ENSMUSG00000028691,ENSMUSG00000028964,ENSMUSG00000031584,ENSMUSG00000031765,ENSMUSG00000021792,ENSMUSG00000024583,ENSMUSG00000060803,ENSMUSG00000025068
GO:BP	positive regulation of nuclear-transcribed mRNA poly(A) tail shortening	GO:0060213	true	0.000553201	3.25712	12	453	4	27334	ENSMUSG00000020423,ENSMUSG00000044786,ENSMUSG00000037573,ENSMUSG00000071662
GO:BP	CDP-diacylglycerol metabolic process	GO:0046341	true	0.000760446	3.11893	13	453	4	27334	ENSMUSG00000026922,ENSMUSG00000030682,ENSMUSG00000031467,ENSMUSG00000023827
GO:BP	viral process	GO:0016032	true	0.00123534	2.90821	348	453	17	27334	ENSMUSG00000027804,ENSMUSG00000028419,ENSMUSG00000028651,ENSMUSG00000005566,ENSMUSG00000044786,ENSMUSG00000031029,ENSMUSG00000037706,ENSMUSG00000070319,ENSMUSG00000032504,ENSMUSG00000020149,ENSMUSG00000059552,ENSMUSG00000038845,ENSMUSG00000025130,ENSMUSG00000021326,ENSMUSG00000016554,ENSMUSG00000009585,ENSMUSG00000010095
GO:BP	cell redox homeostasis	GO:0045454	true	0.00204935	2.68838	31	453	5	27334	ENSMUSG00000028691,ENSMUSG00000031068,ENSMUSG00000031584,ENSMUSG00000021831,ENSMUSG00000005354
GO:BP	cellular response to interleukin-7	GO:0098761	true	0.00206255	2.6856	17	453	4	27334	ENSMUSG00000004897,ENSMUSG00000025393,ENSMUSG00000025130,ENSMUSG00000024966
GO:BP	cellular response to epidermal growth factor stimulus	GO:0071364	true	0.0022933	2.63954	50	453	6	27334	ENSMUSG00000026234,ENSMUSG00000044786,ENSMUSG00000040354,ENSMUSG00000032078,ENSMUSG00000005656,ENSMUSG00000060803
GO:BP	mRNA export from nucleus	GO:0006406	true	0.00271794	2.56576	73	453	7	27334	ENSMUSG00000027509,ENSMUSG00000042541,ENSMUSG00000005481,ENSMUSG00000040667,ENSMUSG00000020739,ENSMUSG00000025580,ENSMUSG00000021595
GO:BP	cellular response to extracellular stimulus	GO:0031668	true	0.00443909	2.35271	290	453	14	27334	ENSMUSG00000026864,ENSMUSG00000028645,ENSMUSG00000029752,ENSMUSG00000042462,ENSMUSG00000031950,ENSMUSG00000020484,ENSMUSG00000059552,ENSMUSG00000018567,ENSMUSG00000037465,ENSMUSG00000005354,ENSMUSG00000022797,ENSMUSG00000023067,ENSMUSG00000060803,ENSMUSG00000056917
GO:BP	regulation of substrate adhesion-dependent cell spreading	GO:1900024	true	0.00489121	2.31058	59	453	6	27334	ENSMUSG00000006699,ENSMUSG00000001847,ENSMUSG00000051397,ENSMUSG00000054808,ENSMUSG00000003814,ENSMUSG00000025130
GO:BP	response to gamma radiation	GO:0010332	true	0.00571784	2.24277	61	453	6	27334	ENSMUSG00000026864,ENSMUSG00000029110,ENSMUSG00000038028,ENSMUSG00000003873,ENSMUSG00000059552,ENSMUSG00000023067
GO:BP	oxaloacetate metabolic process	GO:0006107	true	0.00726132	2.13898	11	453	3	27334	ENSMUSG00000019179,ENSMUSG00000020321,ENSMUSG00000020917
GO:BP	proton transmembrane transport	GO:1902600	true	0.00739092	2.1313	144	453	9	27334	ENSMUSG00000025781,ENSMUSG00000016252,ENSMUSG00000000563,ENSMUSG00000028964,ENSMUSG00000038690,ENSMUSG00000029632,ENSMUSG00000004264,ENSMUSG00000025393,ENSMUSG00000015575
GO:BP	peptidyl-proline modification	GO:0018208	true	0.0082336	2.08441	44	453	5	27334	ENSMUSG00000027804,ENSMUSG00000028651,ENSMUSG00000021831,ENSMUSG00000025130,ENSMUSG00000024007
GO:BP	circulatory system development	GO:0072359	true	0.0144519	1.84008	1193	453	34	27334	ENSMUSG00000026234,ENSMUSG00000028063,ENSMUSG00000028041,ENSMUSG00000028195,ENSMUSG00000028333,ENSMUSG00000006699,ENSMUSG00000029484,ENSMUSG00000029390,ENSMUSG00000037221,ENSMUSG00000001847,ENSMUSG00000003873,ENSMUSG00000019942,ENSMUSG00000035027,ENSMUSG00000025393,ENSMUSG00000003814,ENSMUSG00000025809,ENSMUSG00000032366,ENSMUSG00000032220,ENSMUSG00000020484,ENSMUSG00000020388,ENSMUSG00000018593,…
GO:BP	regulation of inflammatory response to antigenic stimulus	GO:0002861	true	0.0175052	1.75683	33	453	4	27334	ENSMUSG00000005779,ENSMUSG00000028964,ENSMUSG00000030751,ENSMUSG00000037706
GO:BP	CD40 signaling pathway	GO:0023035	true	0.0179038	1.74705	16	453	3	27334	ENSMUSG00000004264,ENSMUSG00000025809,ENSMUSG00000038845
GO:BP	positive regulation of endothelial cell migration	GO:0010595	true	0.0188453	1.7248	109	453	7	27334	ENSMUSG00000029484,ENSMUSG00000001847,ENSMUSG00000025393,ENSMUSG00000003814,ENSMUSG00000018593,ENSMUSG00000021576,ENSMUSG00000024659
GO:BP	cell-cell junction organization	GO:0045216	true	0.0246134	1.60883	215	453	10	27334	ENSMUSG00000038235,ENSMUSG00000006699,ENSMUSG00000047501,ENSMUSG00000029581,ENSMUSG00000001847,ENSMUSG00000054808,ENSMUSG00000019851,ENSMUSG00000025809,ENSMUSG00000032504,ENSMUSG00000022865
GO:BP	post-translational protein targeting to endoplasmic reticulum membrane	GO:0006620	true	0.0262876	1.58025	19	453	3	27334	ENSMUSG00000026864,ENSMUSG00000053317,ENSMUSG00000025858
GO:BP	regulation of stress fiber assembly	GO:0051492	true	0.0369804	1.43203	97	453	6	27334	ENSMUSG00000038235,ENSMUSG00000006699,ENSMUSG00000001847,ENSMUSG00000051397,ENSMUSG00000032366,ENSMUSG00000020388
GO:BP	epithelial cell migration	GO:0010631	true	0.0380969	1.41911	309	453	12	27334	ENSMUSG00000026457,ENSMUSG00000029484,ENSMUSG00000001847,ENSMUSG00000051397,ENSMUSG00000054808,ENSMUSG00000025393,ENSMUSG00000003814,ENSMUSG00000025809,ENSMUSG00000018593,ENSMUSG00000021576,ENSMUSG00000023034,ENSMUSG00000024659
GO:BP	myeloid cell homeostasis	GO:0002262	true	0.0382387	1.4175	197	453	9	27334	ENSMUSG00000060802,ENSMUSG00000028691,ENSMUSG00000067367,ENSMUSG00000044786,ENSMUSG00000003873,ENSMUSG00000061787,ENSMUSG00000025290,ENSMUSG00000024359,ENSMUSG00000024659
GO:BP	positive regulation of release of sequestered calcium ion into cytosol	GO:0051281	true	0.0393737	1.40479	44	453	4	27334	ENSMUSG00000026385,ENSMUSG00000003873,ENSMUSG00000001175,ENSMUSG00000025068
GO:BP	retrograde vesicle-mediated transport, Golgi to endoplasmic reticulum	GO:0006890	true	0.0419453	1.37732	45	453	4	27334	ENSMUSG00000050017,ENSMUSG00000079111,ENSMUSG00000055681,ENSMUSG00000060992
GO:BP	negative regulation of calcium ion transport	GO:0051926	true	0.0442406	1.35418	72	453	5	27334	ENSMUSG00000054091,ENSMUSG00000020402,ENSMUSG00000021326,ENSMUSG00000001175,ENSMUSG00000025068
GO:BP	striated muscle cell differentiation	GO:0051146	true	0.044695	1.34974	318	453	12	27334	ENSMUSG00000026509,ENSMUSG00000028063,ENSMUSG00000037706,ENSMUSG00000019942,ENSMUSG00000003814,ENSMUSG00000025809,ENSMUSG00000032366,ENSMUSG00000011958,ENSMUSG00000020911,ENSMUSG00000020612,ENSMUSG00000022865,ENSMUSG00000024454
GO:BP	positive regulation of cardiac muscle cell apoptotic process	GO:0010666	true	0.044695	1.34974	24	453	3	27334	ENSMUSG00000026509,ENSMUSG00000038028,ENSMUSG00000059552
GO:BP	homeostatic process	GO:0042592	true	0.0454738	1.34224	1762	453	43	27334	ENSMUSG00000026385,ENSMUSG00000026457,ENSMUSG00000014867,ENSMUSG00000047250,ENSMUSG00000060802,ENSMUSG00000037820,ENSMUSG00000001403,ENSMUSG00000028691,ENSMUSG00000028645,ENSMUSG00000028964,ENSMUSG00000067367,ENSMUSG00000001847,ENSMUSG00000044786,ENSMUSG00000074129,ENSMUSG00000050708,ENSMUSG00000003873,ENSMUSG00000030838,ENSMUSG00000061787,ENSMUSG00000025439,ENSMUSG00000031068,ENSMUSG00000025393,…

## Sheet: Day10_HighC0
Highly-Coordinated
source	term_name	term_id	highlighted	adjusted_p_value	negative_log10_of_adjusted_p_value	term_size	query_size	intersection_size	effective_domain_size	intersections
GO:BP	ribosome biogenesis	GO:0042254	true	1.19629e-14	13.9222	305	437	32	27334	ENSMUSG00000043716,ENSMUSG00000026020,ENSMUSG00000026234,ENSMUSG00000026377,ENSMUSG00000027405,ENSMUSG00000027613,ENSMUSG00000017999,ENSMUSG00000027787,ENSMUSG00000033285,ENSMUSG00000028010,ENSMUSG00000028729,ENSMUSG00000028907,ENSMUSG00000067367,ENSMUSG00000070697,ENSMUSG00000029815,ENSMUSG00000041560,ENSMUSG00000061286,ENSMUSG00000063334,ENSMUSG00000058355,ENSMUSG00000041438,ENSMUSG00000031917,…
GO:BP	binding of sperm to zona pellucida	GO:0007339	true	0.00149026	2.82674	47	437	6	27334	ENSMUSG00000034024,ENSMUSG00000021771,ENSMUSG00000007739,ENSMUSG00000022234,ENSMUSG00000022871,ENSMUSG00000025613
GO:BP	myeloid cell homeostasis	GO:0002262	true	0.00438948	2.35759	197	437	11	27334	ENSMUSG00000060802,ENSMUSG00000028691,ENSMUSG00000054428,ENSMUSG00000067367,ENSMUSG00000003873,ENSMUSG00000025290,ENSMUSG00000021474,ENSMUSG00000020644,ENSMUSG00000021127,ENSMUSG00000024359,ENSMUSG00000024659
GO:BP	regulation of substrate adhesion-dependent cell spreading	GO:1900024	true	0.00440702	2.35585	59	437	6	27334	ENSMUSG00000006699,ENSMUSG00000004530,ENSMUSG00000001847,ENSMUSG00000051397,ENSMUSG00000054808,ENSMUSG00000025130
GO:BP	regulation of mitochondrial membrane potential	GO:0051881	true	0.00516762	2.28671	85	437	7	27334	ENSMUSG00000074796,ENSMUSG00000054428,ENSMUSG00000028964,ENSMUSG00000003873,ENSMUSG00000019929,ENSMUSG00000021486,ENSMUSG00000007041
GO:BP	serine transport	GO:0032329	true	0.00532811	2.27343	10	437	3	27334	ENSMUSG00000001918,ENSMUSG00000021474,ENSMUSG00000025212
GO:BP	viral RNA genome replication	GO:0039694	true	0.00696542	2.15705	25	437	4	27334	ENSMUSG00000005566,ENSMUSG00000038845,ENSMUSG00000020914,ENSMUSG00000009585
GO:BP	RIG-I signaling pathway	GO:0039529	true	0.00787054	2.104	26	437	4	27334	ENSMUSG00000004264,ENSMUSG00000041560,ENSMUSG00000038845,ENSMUSG00000020823
GO:BP	cell-cell junction organization	GO:0045216	true	0.0079083	2.10192	215	437	11	27334	ENSMUSG00000038235,ENSMUSG00000002233,ENSMUSG00000006699,ENSMUSG00000047501,ENSMUSG00000029581,ENSMUSG00000001847,ENSMUSG00000054808,ENSMUSG00000019851,ENSMUSG00000006932,ENSMUSG00000001552,ENSMUSG00000037815
GO:BP	retrograde vesicle-mediated transport, Golgi to endoplasmic reticulum	GO:0006890	true	0.00790954	2.10185	45	437	5	27334	ENSMUSG00000079111,ENSMUSG00000055681,ENSMUSG00000021248,ENSMUSG00000060992,ENSMUSG00000024191
GO:BP	cellular response to epidermal growth factor stimulus	GO:0071364	true	0.0117297	1.93071	50	437	5	27334	ENSMUSG00000026234,ENSMUSG00000040354,ENSMUSG00000025372,ENSMUSG00000021127,ENSMUSG00000056201
GO:BP	circulatory system development	GO:0072359	true	0.0153916	1.81271	1193	437	33	27334	ENSMUSG00000026234,ENSMUSG00000028063,ENSMUSG00000028108,ENSMUSG00000028179,ENSMUSG00000028333,ENSMUSG00000006699,ENSMUSG00000029484,ENSMUSG00000001847,ENSMUSG00000029761,ENSMUSG00000030602,ENSMUSG00000003873,ENSMUSG00000039745,ENSMUSG00000038650,ENSMUSG00000058454,ENSMUSG00000019942,ENSMUSG00000019929,ENSMUSG00000025393,ENSMUSG00000036023,ENSMUSG00000032220,ENSMUSG00000006932,ENSMUSG00000059552,…
GO:BP	regulation of inflammatory response to antigenic stimulus	GO:0002861	true	0.0161998	1.79049	33	437	4	27334	ENSMUSG00000005779,ENSMUSG00000028964,ENSMUSG00000030751,ENSMUSG00000037706
GO:BP	regulation of type 2 immune response	GO:0002828	true	0.0161998	1.79049	33	437	4	27334	ENSMUSG00000028108,ENSMUSG00000037706,ENSMUSG00000024425,ENSMUSG00000024659
GO:BP	cellular response to interleukin-7	GO:0098761	true	0.019285	1.71478	17	437	3	27334	ENSMUSG00000025393,ENSMUSG00000025130,ENSMUSG00000024966
GO:BP	protein tetramerization	GO:0051262	true	0.0229575	1.63907	88	437	6	27334	ENSMUSG00000060802,ENSMUSG00000028179,ENSMUSG00000029911,ENSMUSG00000030978,ENSMUSG00000059552,ENSMUSG00000020649
GO:BP	transcription initiation at RNA polymerase II promoter	GO:0006367	true	0.0252481	1.59777	90	437	6	27334	ENSMUSG00000031585,ENSMUSG00000021832,ENSMUSG00000059552,ENSMUSG00000078941,ENSMUSG00000022205,ENSMUSG00000071662
GO:BP	modulation by host of viral process	GO:0044788	true	0.0301089	1.52131	41	437	4	27334	ENSMUSG00000002102,ENSMUSG00000006699,ENSMUSG00000038845,ENSMUSG00000056201
GO:BP	regulation of wound healing	GO:0061041	true	0.0333767	1.47656	128	437	7	27334	ENSMUSG00000016921,ENSMUSG00000027712,ENSMUSG00000047501,ENSMUSG00000046223,ENSMUSG00000046186,ENSMUSG00000023905,ENSMUSG00000024659
GO:BP	mRNA transport	GO:0051028	true	0.0344106	1.46331	129	437	7	27334	ENSMUSG00000029405,ENSMUSG00000004980,ENSMUSG00000109511,ENSMUSG00000005481,ENSMUSG00000032939,ENSMUSG00000020739,ENSMUSG00000021127
GO:BP	cellular response to external stimulus	GO:0071496	true	0.0349503	1.45655	395	437	14	27334	ENSMUSG00000038235,ENSMUSG00000026864,ENSMUSG00000028645,ENSMUSG00000001847,ENSMUSG00000029752,ENSMUSG00000042462,ENSMUSG00000006932,ENSMUSG00000059552,ENSMUSG00000018567,ENSMUSG00000021477,ENSMUSG00000037465,ENSMUSG00000067713,ENSMUSG00000023067,ENSMUSG00000056917
GO:BP	regulation of fibroblast migration	GO:0010762	true	0.0365624	1.43697	44	437	4	27334	ENSMUSG00000017009,ENSMUSG00000004530,ENSMUSG00000001847,ENSMUSG00000010047
GO:BP	positive regulation of release of sequestered calcium ion into cytosol	GO:0051281	true	0.0365624	1.43697	44	437	4	27334	ENSMUSG00000026385,ENSMUSG00000003873,ENSMUSG00000001175,ENSMUSG00000025068
GO:BP	negative regulation of calcium ion transport	GO:0051926	true	0.0404947	1.3926	72	437	5	27334	ENSMUSG00000027257,ENSMUSG00000054091,ENSMUSG00000020402,ENSMUSG00000001175,ENSMUSG00000025068
GO:BP	protein localization to lysosome	GO:0061462	true	0.0420394	1.37634	46	437	4	27334	ENSMUSG00000073725,ENSMUSG00000001418,ENSMUSG00000079477,ENSMUSG00000037706
GO:BP	RNA 3'-end processing	GO:0031123	true	0.0424417	1.37221	103	437	6	27334	ENSMUSG00000050188,ENSMUSG00000029038,ENSMUSG00000029227,ENSMUSG00000061286,ENSMUSG00000025785,ENSMUSG00000021127
GO:BP	modification of postsynaptic structure	GO:0099010	true	0.0427233	1.36934	24	437	3	27334	ENSMUSG00000006699,ENSMUSG00000025372,ENSMUSG00000056201
GO:BP	negative regulation of epidermal growth factor receptor signaling pathway	GO:0042059	true	0.0461352	1.33597	25	437	3	27334	ENSMUSG00000079477,ENSMUSG00000109511,ENSMUSG00000014402

## Sheet: Day12A_HighC0
Highly-Coordinated
source	term_name	term_id	highlighted	adjusted_p_value	negative_log10_of_adjusted_p_value	term_size	query_size	intersection_size	effective_domain_size	intersections
GO:BP	generation of precursor metabolites and energy	GO:0006091	true	3.11948e-11	10.5059	500	275	28	27334	ENSMUSG00000061518,ENSMUSG00000026032,ENSMUSG00000058076,ENSMUSG00000025781,ENSMUSG00000026895,ENSMUSG00000027613,ENSMUSG00000028138,ENSMUSG00000071014,ENSMUSG00000009863,ENSMUSG00000029632,ENSMUSG00000030161,ENSMUSG00000041560,ENSMUSG00000030541,ENSMUSG00000019942,ENSMUSG00000037710,ENSMUSG00000003072,ENSMUSG00000021957,ENSMUSG00000032330,ENSMUSG00000020766,ENSMUSG00000021196,ENSMUSG00000021486,…
GO:BP	ribosome biogenesis	GO:0042254	true	7.19453e-11	10.143	305	275	22	27334	ENSMUSG00000043716,ENSMUSG00000026127,ENSMUSG00000026020,ENSMUSG00000026187,ENSMUSG00000051730,ENSMUSG00000027613,ENSMUSG00000027787,ENSMUSG00000059291,ENSMUSG00000017264,ENSMUSG00000067367,ENSMUSG00000070697,ENSMUSG00000004268,ENSMUSG00000030216,ENSMUSG00000041560,ENSMUSG00000061787,ENSMUSG00000035754,ENSMUSG00000025364,ENSMUSG00000058355,ENSMUSG00000025290,ENSMUSG00000032518,ENSMUSG00000025785,…
GO:BP	protein folding	GO:0006457	true	1.68786e-07	6.77266	178	275	14	27334	ENSMUSG00000073676,ENSMUSG00000006412,ENSMUSG00000109865,ENSMUSG00000028651,ENSMUSG00000004951,ENSMUSG00000020048,ENSMUSG00000034024,ENSMUSG00000020361,ENSMUSG00000014195,ENSMUSG00000021270,ENSMUSG00000022234,ENSMUSG00000005981,ENSMUSG00000025613,ENSMUSG00000024346
GO:BP	stem cell population maintenance	GO:0019827	true	2.23405e-05	4.65091	199	275	12	27334	ENSMUSG00000027671,ENSMUSG00000008958,ENSMUSG00000015804,ENSMUSG00000029249,ENSMUSG00000029267,ENSMUSG00000012396,ENSMUSG00000050917,ENSMUSG00000032187,ENSMUSG00000062397,ENSMUSG00000072419,ENSMUSG00000024406,ENSMUSG00000024974
GO:BP	regulation of protein stability	GO:0031647	true	0.00116705	2.93291	309	275	12	27334	ENSMUSG00000059291,ENSMUSG00000028998,ENSMUSG00000041560,ENSMUSG00000034024,ENSMUSG00000022174,ENSMUSG00000022024,ENSMUSG00000002031,ENSMUSG00000038845,ENSMUSG00000021270,ENSMUSG00000022234,ENSMUSG00000025613,ENSMUSG00000024014
GO:BP	protein K11-linked ubiquitination	GO:0070979	true	0.00286819	2.54239	30	275	4	27334	ENSMUSG00000001403,ENSMUSG00000066149,ENSMUSG00000029110,ENSMUSG00000029472
GO:BP	cellular response to leukemia inhibitory factor	GO:1990830	true	0.00292305	2.53416	297	275	11	27334	ENSMUSG00000026187,ENSMUSG00000017861,ENSMUSG00000029267,ENSMUSG00000029922,ENSMUSG00000030619,ENSMUSG00000050917,ENSMUSG00000020248,ENSMUSG00000021196,ENSMUSG00000024406,ENSMUSG00000024317,ENSMUSG00000024827
GO:BP	cell redox homeostasis	GO:0045454	true	0.00321292	2.4931	31	275	4	27334	ENSMUSG00000028691,ENSMUSG00000031068,ENSMUSG00000031584,ENSMUSG00000005354
GO:BP	stem cell differentiation	GO:0048863	true	0.00557997	2.25337	274	275	10	27334	ENSMUSG00000026187,ENSMUSG00000051730,ENSMUSG00000006699,ENSMUSG00000029249,ENSMUSG00000029267,ENSMUSG00000012396,ENSMUSG00000021595,ENSMUSG00000022394,ENSMUSG00000024406,ENSMUSG00000015176
GO:BP	facultative heterochromatin formation	GO:0140718	true	0.00726788	2.13859	40	275	4	27334	ENSMUSG00000027478,ENSMUSG00000005566,ENSMUSG00000030619,ENSMUSG00000032187
GO:BP	viral process	GO:0016032	true	0.00877197	2.0569	348	275	11	27334	ENSMUSG00000028419,ENSMUSG00000028651,ENSMUSG00000029249,ENSMUSG00000005566,ENSMUSG00000031029,ENSMUSG00000019804,ENSMUSG00000032187,ENSMUSG00000032504,ENSMUSG00000038845,ENSMUSG00000020914,ENSMUSG00000021326
GO:BP	glycine metabolic process	GO:0006544	true	0.00985093	2.00652	20	275	3	27334	ENSMUSG00000021953,ENSMUSG00000022962,ENSMUSG00000024827
GO:BP	binding of sperm to zona pellucida	GO:0007339	true	0.0119325	1.92327	47	275	4	27334	ENSMUSG00000034024,ENSMUSG00000021771,ENSMUSG00000022234,ENSMUSG00000025613
GO:BP	cell cycle checkpoint signaling	GO:0000075	true	0.0211704	1.67427	182	275	7	27334	ENSMUSG00000006398,ENSMUSG00000041560,ENSMUSG00000019942,ENSMUSG00000020897,ENSMUSG00000021595,ENSMUSG00000019432,ENSMUSG00000024151
GO:BP	stem cell proliferation	GO:0072089	true	0.0217397	1.66275	137	275	6	27334	ENSMUSG00000026187,ENSMUSG00000028034,ENSMUSG00000050917,ENSMUSG00000022394,ENSMUSG00000072419,ENSMUSG00000024014
GO:BP	intra-Golgi vesicle-mediated transport	GO:0006891	true	0.0217661	1.66222	28	275	3	27334	ENSMUSG00000031950,ENSMUSG00000032458,ENSMUSG00000060992
GO:BP	response to toxic substance	GO:0009636	true	0.0263322	1.57951	243	275	8	27334	ENSMUSG00000027478,ENSMUSG00000028138,ENSMUSG00000028692,ENSMUSG00000028691,ENSMUSG00000019942,ENSMUSG00000031584,ENSMUSG00000024014,ENSMUSG00000013787
GO:BP	protein deneddylation	GO:0000338	true	0.0312473	1.50519	10	275	2	27334	ENSMUSG00000034432,ENSMUSG00000035297
GO:BP	negative regulation of calcium ion-dependent exocytosis	GO:0045955	true	0.0312473	1.50519	10	275	2	27334	ENSMUSG00000029249,ENSMUSG00000024406
GO:BP	lung-associated mesenchyme development	GO:0060484	true	0.0312473	1.50519	10	275	2	27334	ENSMUSG00000058550,ENSMUSG00000072419
GO:BP	erythrocyte homeostasis	GO:0034101	true	0.0340927	1.46734	154	275	6	27334	ENSMUSG00000028691,ENSMUSG00000067367,ENSMUSG00000109324,ENSMUSG00000061787,ENSMUSG00000025290,ENSMUSG00000032187
GO:BP	response to xenobiotic stimulus	GO:0009410	true	0.0357919	1.44622	501	275	12	27334	ENSMUSG00000026187,ENSMUSG00000027342,ENSMUSG00000027478,ENSMUSG00000029249,ENSMUSG00000029730,ENSMUSG00000019942,ENSMUSG00000022174,ENSMUSG00000038845,ENSMUSG00000021270,ENSMUSG00000022285,ENSMUSG00000005354,ENSMUSG00000013787
GO:BP	cellular detoxification	GO:1990748	true	0.0430834	1.36569	116	275	5	27334	ENSMUSG00000028138,ENSMUSG00000028692,ENSMUSG00000028691,ENSMUSG00000031584,ENSMUSG00000024014
GO:BP	fertilization	GO:0009566	true	0.0498735	1.30213	224	275	7	27334	ENSMUSG00000029344,ENSMUSG00000034024,ENSMUSG00000021771,ENSMUSG00000032346,ENSMUSG00000022234,ENSMUSG00000025613,ENSMUSG00000013787

## Sheet: Day12B_HighC0
Highly-Coordinated
source	term_name	term_id	highlighted	adjusted_p_value	negative_log10_of_adjusted_p_value	term_size	query_size	intersection_size	effective_domain_size	intersections
GO:BP	protein folding	GO:0006457	true	3.56175e-13	12.4483	178	295	21	27334	ENSMUSG00000073676,ENSMUSG00000006412,ENSMUSG00000026864,ENSMUSG00000060802,ENSMUSG00000029447,ENSMUSG00000004951,ENSMUSG00000030357,ENSMUSG00000020048,ENSMUSG00000034024,ENSMUSG00000031701,ENSMUSG00000019471,ENSMUSG00000007739,ENSMUSG00000020368,ENSMUSG00000034708,ENSMUSG00000025130,ENSMUSG00000021270,ENSMUSG00000022234,ENSMUSG00000022403,ENSMUSG00000005981,ENSMUSG00000025613,ENSMUSG00000024966
GO:BP	chromosome organization	GO:0051276	true	1.58843e-09	8.79903	589	295	29	27334	ENSMUSG00000026749,ENSMUSG00000027018,ENSMUSG00000001403,ENSMUSG00000028419,ENSMUSG00000028312,ENSMUSG00000006398,ENSMUSG00000029177,ENSMUSG00000029447,ENSMUSG00000004980,ENSMUSG00000003868,ENSMUSG00000030867,ENSMUSG00000030689,ENSMUSG00000030677,ENSMUSG00000034024,ENSMUSG00000006932,ENSMUSG00000007739,ENSMUSG00000001056,ENSMUSG00000059552,ENSMUSG00000016559,ENSMUSG00000017716,ENSMUSG00000021270,…
GO:BP	ribosome biogenesis	GO:0042254	true	2.17782e-06	5.66198	305	295	17	27334	ENSMUSG00000043716,ENSMUSG00000026127,ENSMUSG00000026020,ENSMUSG00000026234,ENSMUSG00000027405,ENSMUSG00000027613,ENSMUSG00000039001,ENSMUSG00000027787,ENSMUSG00000028729,ENSMUSG00000004268,ENSMUSG00000061787,ENSMUSG00000025364,ENSMUSG00000041506,ENSMUSG00000001056,ENSMUSG00000025869,ENSMUSG00000005846,ENSMUSG00000042729
GO:BP	RNA localization	GO:0006403	true	3.15664e-05	4.50077	186	295	12	27334	ENSMUSG00000026020,ENSMUSG00000029405,ENSMUSG00000042541,ENSMUSG00000004980,ENSMUSG00000044786,ENSMUSG00000034024,ENSMUSG00000005481,ENSMUSG00000032939,ENSMUSG00000007739,ENSMUSG00000021595,ENSMUSG00000021127,ENSMUSG00000036678
GO:BP	establishment of protein localization to mitochondrion	GO:0072655	true	3.50276e-05	4.45559	97	295	9	27334	ENSMUSG00000026926,ENSMUSG00000054428,ENSMUSG00000028998,ENSMUSG00000002984,ENSMUSG00000003873,ENSMUSG00000020219,ENSMUSG00000008859,ENSMUSG00000021270,ENSMUSG00000022285
GO:BP	viral process	GO:0016032	true	4.33117e-05	4.3634	348	295	16	27334	ENSMUSG00000002102,ENSMUSG00000028419,ENSMUSG00000079477,ENSMUSG00000044786,ENSMUSG00000031029,ENSMUSG00000019804,ENSMUSG00000031601,ENSMUSG00000010047,ENSMUSG00000032504,ENSMUSG00000059552,ENSMUSG00000038845,ENSMUSG00000025130,ENSMUSG00000016554,ENSMUSG00000023906,ENSMUSG00000010095,ENSMUSG00000024991
GO:BP	cellular detoxification	GO:1990748	true	0.000766987	3.11521	116	295	8	27334	ENSMUSG00000026688,ENSMUSG00000028138,ENSMUSG00000028692,ENSMUSG00000028691,ENSMUSG00000041571,ENSMUSG00000021792,ENSMUSG00000024583,ENSMUSG00000060803
GO:BP	cell-cell junction organization	GO:0045216	true	0.00209608	2.67859	215	295	10	27334	ENSMUSG00000038235,ENSMUSG00000002233,ENSMUSG00000006699,ENSMUSG00000054808,ENSMUSG00000019851,ENSMUSG00000032504,ENSMUSG00000006932,ENSMUSG00000023906,ENSMUSG00000044279,ENSMUSG00000037815
GO:BP	in utero embryonic development	GO:0001701	true	0.0029079	2.53642	519	295	16	27334	ENSMUSG00000026254,ENSMUSG00000026509,ENSMUSG00000002102,ENSMUSG00000037822,ENSMUSG00000029390,ENSMUSG00000033940,ENSMUSG00000004268,ENSMUSG00000032218,ENSMUSG00000006932,ENSMUSG00000018736,ENSMUSG00000059552,ENSMUSG00000034708,ENSMUSG00000021595,ENSMUSG00000020649,ENSMUSG00000021127,ENSMUSG00000042729
GO:BP	cellular response to epidermal growth factor stimulus	GO:0071364	true	0.00313342	2.50398	50	295	5	27334	ENSMUSG00000026234,ENSMUSG00000044786,ENSMUSG00000005656,ENSMUSG00000021127,ENSMUSG00000060803
GO:BP	positive regulation of extrinsic apoptotic signaling pathway	GO:2001238	true	0.0047678	2.32168	56	295	5	27334	ENSMUSG00000027375,ENSMUSG00000010047,ENSMUSG00000007564,ENSMUSG00000023905,ENSMUSG00000037815
GO:BP	negative regulation of substrate adhesion-dependent cell spreading	GO:1900025	true	0.00556522	2.25452	14	295	3	27334	ENSMUSG00000004530,ENSMUSG00000051397,ENSMUSG00000054808
GO:BP	iron ion homeostasis	GO:0055072	true	0.00635976	2.19656	92	295	6	27334	ENSMUSG00000060802,ENSMUSG00000039105,ENSMUSG00000050708,ENSMUSG00000031068,ENSMUSG00000013160,ENSMUSG00000010047
GO:BP	NADH metabolic process	GO:0006734	true	0.00881255	2.0549	17	295	3	27334	ENSMUSG00000019179,ENSMUSG00000032279,ENSMUSG00000020321
GO:BP	aerobic electron transport chain	GO:0019646	true	0.00912596	2.03972	67	295	5	27334	ENSMUSG00000061518,ENSMUSG00000026895,ENSMUSG00000032330,ENSMUSG00000021606,ENSMUSG00000017778
GO:BP	RNA decapping	GO:0110154	true	0.00999998	2	18	295	3	27334	ENSMUSG00000044786,ENSMUSG00000031601,ENSMUSG00000024213
GO:BP	proton transmembrane transport	GO:1902600	true	0.0107496	1.96861	144	295	7	27334	ENSMUSG00000025781,ENSMUSG00000016252,ENSMUSG00000000563,ENSMUSG00000039105,ENSMUSG00000029632,ENSMUSG00000013160,ENSMUSG00000015575
GO:BP	retrograde vesicle-mediated transport, Golgi to endoplasmic reticulum	GO:0006890	true	0.0139483	1.85548	45	295	4	27334	ENSMUSG00000027879,ENSMUSG00000030704,ENSMUSG00000032458,ENSMUSG00000021248
GO:BP	myeloid cell homeostasis	GO:0002262	true	0.0139976	1.85395	197	295	8	27334	ENSMUSG00000060802,ENSMUSG00000028691,ENSMUSG00000054428,ENSMUSG00000044786,ENSMUSG00000003873,ENSMUSG00000061787,ENSMUSG00000047139,ENSMUSG00000021127
GO:BP	transcription initiation-coupled chromatin remodeling	GO:0045815	true	0.0169683	1.77036	23	295	3	27334	ENSMUSG00000008958,ENSMUSG00000031575,ENSMUSG00000059552
GO:BP	regulation of embryonic development	GO:0045995	true	0.0181416	1.74132	83	295	5	27334	ENSMUSG00000026864,ENSMUSG00000003868,ENSMUSG00000030689,ENSMUSG00000006932,ENSMUSG00000023015
GO:BP	actin filament bundle assembly	GO:0051017	true	0.0192568	1.71542	166	295	7	27334	ENSMUSG00000038235,ENSMUSG00000002233,ENSMUSG00000006699,ENSMUSG00000051397,ENSMUSG00000054808,ENSMUSG00000020048,ENSMUSG00000020388
GO:BP	response to salt stress	GO:0009651	true	0.0199312	1.70047	52	295	4	27334	ENSMUSG00000003873,ENSMUSG00000059552,ENSMUSG00000021127,ENSMUSG00000021270
GO:BP	transcription initiation at RNA polymerase II promoter	GO:0006367	true	0.0234318	1.63019	90	295	5	27334	ENSMUSG00000003444,ENSMUSG00000059552,ENSMUSG00000022205,ENSMUSG00000038622,ENSMUSG00000071662
GO:BP	regulation of ubiquitin protein ligase activity	GO:1904666	true	0.0238075	1.62329	27	295	3	27334	ENSMUSG00000028234,ENSMUSG00000006398,ENSMUSG00000030867
GO:BP	central nervous system development	GO:0007417	true	0.0240412	1.61904	1070	295	22	27334	ENSMUSG00000026385,ENSMUSG00000020423,ENSMUSG00000026864,ENSMUSG00000060802,ENSMUSG00000027375,ENSMUSG00000027433,ENSMUSG00000028333,ENSMUSG00000028645,ENSMUSG00000004530,ENSMUSG00000006024,ENSMUSG00000003873,ENSMUSG00000030619,ENSMUSG00000013160,ENSMUSG00000031996,ENSMUSG00000006932,ENSMUSG00000018736,ENSMUSG00000059552,ENSMUSG00000034708,ENSMUSG00000016559,ENSMUSG00000021270,ENSMUSG00000037815,…
GO:BP	endoplasmic reticulum calcium ion homeostasis	GO:0032469	true	0.0253523	1.59598	28	295	3	27334	ENSMUSG00000037820,ENSMUSG00000003873,ENSMUSG00000023010
GO:BP	positive regulation of DNA-templated transcription, elongation	GO:0032786	true	0.0279256	1.554	59	295	4	27334	ENSMUSG00000003435,ENSMUSG00000003444,ENSMUSG00000006932,ENSMUSG00000038622
GO:BP	response to gamma radiation	GO:0010332	true	0.0303009	1.51854	61	295	4	27334	ENSMUSG00000026864,ENSMUSG00000003873,ENSMUSG00000059552,ENSMUSG00000023067
GO:BP	response to antibiotic	GO:0046677	true	0.0303009	1.51854	61	295	4	27334	ENSMUSG00000026864,ENSMUSG00000010047,ENSMUSG00000059552,ENSMUSG00000021270
GO:BP	cellular response to glucose starvation	GO:0042149	true	0.0303009	1.51854	61	295	4	27334	ENSMUSG00000026864,ENSMUSG00000028645,ENSMUSG00000059552,ENSMUSG00000067713
GO:BP	axonal transport	GO:0098930	true	0.0317218	1.49864	62	295	4	27334	ENSMUSG00000029223,ENSMUSG00000004951,ENSMUSG00000031839,ENSMUSG00000018736
GO:BP	cellular response to fibroblast growth factor stimulus	GO:0044344	true	0.0321016	1.49347	100	295	5	27334	ENSMUSG00000044786,ENSMUSG00000010047,ENSMUSG00000006932,ENSMUSG00000021127,ENSMUSG00000023034
GO:BP	neuron fate determination	GO:0048664	true	0.0335012	1.47494	10	295	2	27334	ENSMUSG00000006699,ENSMUSG00000006932
GO:BP	hair follicle morphogenesis	GO:0031069	true	0.0335012	1.47494	32	295	3	27334	ENSMUSG00000006932,ENSMUSG00000035557,ENSMUSG00000021477
GO:BP	regulation of nephron tubule epithelial cell differentiation	GO:0072182	true	0.038842	1.4107	11	295	2	27334	ENSMUSG00000047139,ENSMUSG00000006932
GO:BP	oxaloacetate metabolic process	GO:0006107	true	0.038842	1.4107	11	295	2	27334	ENSMUSG00000019179,ENSMUSG00000020321
GO:BP	DNA damage response, signal transduction by p53 class mediator resulting in cell cycle arrest	GO:0006977	true	0.038842	1.4107	11	295	2	27334	ENSMUSG00000059552,ENSMUSG00000023067
GO:BP	T cell differentiation	GO:0030217	true	0.039718	1.40101	305	295	9	27334	ENSMUSG00000060802,ENSMUSG00000028936,ENSMUSG00000004951,ENSMUSG00000006932,ENSMUSG00000059552,ENSMUSG00000021486,ENSMUSG00000021477,ENSMUSG00000021127,ENSMUSG00000021270
GO:BP	regulation of keratinocyte differentiation	GO:0045616	true	0.0404101	1.39351	35	295	3	27334	ENSMUSG00000044786,ENSMUSG00000020857,ENSMUSG00000021127
GO:BP	multicellular organism aging	GO:0010259	true	0.0404101	1.39351	35	295	3	27334	ENSMUSG00000010047,ENSMUSG00000021477,ENSMUSG00000021606
GO:BP	regulation of hemopoiesis	GO:1903706	true	0.0425372	1.37123	424	295	11	27334	ENSMUSG00000060802,ENSMUSG00000027613,ENSMUSG00000004951,ENSMUSG00000044786,ENSMUSG00000047139,ENSMUSG00000021792,ENSMUSG00000006932,ENSMUSG00000020857,ENSMUSG00000021486,ENSMUSG00000021127,ENSMUSG00000021270
GO:BP	regulation of transcription elongation by RNA polymerase II	GO:0034243	true	0.0436222	1.36029	70	295	4	27334	ENSMUSG00000003435,ENSMUSG00000003444,ENSMUSG00000006932,ENSMUSG00000038622
GO:BP	negative regulation of erythrocyte differentiation	GO:0045647	true	0.0440007	1.35654	12	295	2	27334	ENSMUSG00000044786,ENSMUSG00000021127
GO:BP	monoatomic cation homeostasis	GO:0055080	true	0.0441068	1.35549	613	295	14	27334	ENSMUSG00000026385,ENSMUSG00000060802,ENSMUSG00000037820,ENSMUSG00000039105,ENSMUSG00000079477,ENSMUSG00000050708,ENSMUSG00000003873,ENSMUSG00000031068,ENSMUSG00000013160,ENSMUSG00000031996,ENSMUSG00000010047,ENSMUSG00000059552,ENSMUSG00000034708,ENSMUSG00000023010
GO:BP	regulation of epithelial cell differentiation	GO:0030856	true	0.0468616	1.32918	159	295	6	27334	ENSMUSG00000038235,ENSMUSG00000044786,ENSMUSG00000047139,ENSMUSG00000006932,ENSMUSG00000020857,ENSMUSG00000021127
GO:BP	skin development	GO:0043588	true	0.0473801	1.3244	317	295	9	27334	ENSMUSG00000026385,ENSMUSG00000044786,ENSMUSG00000022218,ENSMUSG00000006932,ENSMUSG00000020857,ENSMUSG00000035557,ENSMUSG00000021477,ENSMUSG00000021595,ENSMUSG00000021127
GO:BP	DNA damage checkpoint signaling	GO:0000077	true	0.0495319	1.30511	115	295	5	27334	ENSMUSG00000040843,ENSMUSG00000030867,ENSMUSG00000022033,ENSMUSG00000059552,ENSMUSG00000023067
GO:BP	positive regulation of phospholipid transport	GO:2001140	true	0.0495319	1.30511	13	295	2	27334	ENSMUSG00000026385,ENSMUSG00000021486

## Sheet: iPSCs_HighC0
Highly-Coordinated
source	term_name	term_id	highlighted	adjusted_p_value	negative_log10_of_adjusted_p_value	term_size	query_size	intersection_size	effective_domain_size	intersections
GO:BP	ribosome biogenesis	GO:0042254	true	1.09157e-20	19.9619	305	381	37	27334	ENSMUSG00000043716,ENSMUSG00000026127,ENSMUSG00000026020,ENSMUSG00000025962,ENSMUSG00000026377,ENSMUSG00000001674,ENSMUSG00000051730,ENSMUSG00000017999,ENSMUSG00000027787,ENSMUSG00000028869,ENSMUSG00000028741,ENSMUSG00000017264,ENSMUSG00000070697,ENSMUSG00000033294,ENSMUSG00000025337,ENSMUSG00000041560,ENSMUSG00000046865,ENSMUSG00000061032,ENSMUSG00000035754,ENSMUSG00000031590,ENSMUSG00000058355,…
GO:BP	protein folding	GO:0006457	true	1.0923e-15	14.9617	178	381	25	27334	ENSMUSG00000073676,ENSMUSG00000006412,ENSMUSG00000026864,ENSMUSG00000028651,ENSMUSG00000029014,ENSMUSG00000004951,ENSMUSG00000020048,ENSMUSG00000034024,ENSMUSG00000005483,ENSMUSG00000003814,ENSMUSG00000031701,ENSMUSG00000021868,ENSMUSG00000015357,ENSMUSG00000020328,ENSMUSG00000020368,ENSMUSG00000020361,ENSMUSG00000014195,ENSMUSG00000034708,ENSMUSG00000025130,ENSMUSG00000042043,ENSMUSG00000021270,…
GO:BP	cellular respiration	GO:0045333	true	1.07481e-10	9.96867	272	381	24	27334	ENSMUSG00000026260,ENSMUSG00000058076,ENSMUSG00000026526,ENSMUSG00000026895,ENSMUSG00000016252,ENSMUSG00000009863,ENSMUSG00000002416,ENSMUSG00000052738,ENSMUSG00000041560,ENSMUSG00000030541,ENSMUSG00000025403,ENSMUSG00000005683,ENSMUSG00000021868,ENSMUSG00000032279,ENSMUSG00000032314,ENSMUSG00000032330,ENSMUSG00000007815,ENSMUSG00000020321,ENSMUSG00000021486,ENSMUSG00000113902,ENSMUSG00000022450,…
GO:BP	nucleotide biosynthetic process	GO:0009165	true	4.44635e-10	9.352	294	381	24	27334	ENSMUSG00000026260,ENSMUSG00000026558,ENSMUSG00000058076,ENSMUSG00000026895,ENSMUSG00000016252,ENSMUSG00000028719,ENSMUSG00000028633,ENSMUSG00000009863,ENSMUSG00000029246,ENSMUSG00000003500,ENSMUSG00000002416,ENSMUSG00000030541,ENSMUSG00000006589,ENSMUSG00000004936,ENSMUSG00000020407,ENSMUSG00000020444,ENSMUSG00000020857,ENSMUSG00000020649,ENSMUSG00000113902,ENSMUSG00000022450,ENSMUSG00000063358,…
GO:BP	regulation of protein stability	GO:0031647	true	0.000607578	3.2164	309	381	15	27334	ENSMUSG00000017760,ENSMUSG00000028998,ENSMUSG00000025858,ENSMUSG00000041560,ENSMUSG00000037706,ENSMUSG00000034024,ENSMUSG00000003814,ENSMUSG00000022024,ENSMUSG00000038845,ENSMUSG00000034708,ENSMUSG00000021270,ENSMUSG00000022234,ENSMUSG00000063358,ENSMUSG00000025613,ENSMUSG00000039456
GO:BP	in utero embryonic development	GO:0001701	true	0.00215152	2.66725	519	381	19	27334	ENSMUSG00000026254,ENSMUSG00000015337,ENSMUSG00000028693,ENSMUSG00000042367,ENSMUSG00000050017,ENSMUSG00000025337,ENSMUSG00000029655,ENSMUSG00000074227,ENSMUSG00000000730,ENSMUSG00000004936,ENSMUSG00000032218,ENSMUSG00000034708,ENSMUSG00000020936,ENSMUSG00000039329,ENSMUSG00000037361,ENSMUSG00000020649,ENSMUSG00000021127,ENSMUSG00000063358,ENSMUSG00000042729
GO:BP	selective autophagy	GO:0061912	true	0.00238654	2.62223	83	381	7	27334	ENSMUSG00000028998,ENSMUSG00000029578,ENSMUSG00000079477,ENSMUSG00000015837,ENSMUSG00000020402,ENSMUSG00000006056,ENSMUSG00000005312
GO:BP	stem cell population maintenance	GO:0019827	true	0.0061634	2.21018	199	381	10	27334	ENSMUSG00000036202,ENSMUSG00000015804,ENSMUSG00000029267,ENSMUSG00000012396,ENSMUSG00000003437,ENSMUSG00000040028,ENSMUSG00000042354,ENSMUSG00000062397,ENSMUSG00000072419,ENSMUSG00000041057
GO:BP	double-strand break repair via break-induced replication	GO:0000727	true	0.00636905	2.19593	12	381	3	27334	ENSMUSG00000029730,ENSMUSG00000031821,ENSMUSG00000022673
GO:BP	protein maturation by iron-sulfur cluster transfer	GO:0097428	true	0.0110687	1.9559	15	381	3	27334	ENSMUSG00000003662,ENSMUSG00000031068,ENSMUSG00000021102
GO:BP	endoderm formation	GO:0001706	true	0.0111797	1.95157	56	381	5	27334	ENSMUSG00000012396,ENSMUSG00000003437,ENSMUSG00000031839,ENSMUSG00000004936,ENSMUSG00000024190
GO:BP	viral process	GO:0016032	true	0.0129284	1.88845	348	381	13	27334	ENSMUSG00000028651,ENSMUSG00000056076,ENSMUSG00000079477,ENSMUSG00000037706,ENSMUSG00000046718,ENSMUSG00000004393,ENSMUSG00000020149,ENSMUSG00000038845,ENSMUSG00000025130,ENSMUSG00000021326,ENSMUSG00000023852,ENSMUSG00000024740,ENSMUSG00000024991
GO:BP	cellular response to interleukin-7	GO:0098761	true	0.0147701	1.83062	17	381	3	27334	ENSMUSG00000004897,ENSMUSG00000007850,ENSMUSG00000025130
GO:BP	lung development	GO:0030324	true	0.0147701	1.83062	230	381	10	27334	ENSMUSG00000016921,ENSMUSG00000029610,ENSMUSG00000074129,ENSMUSG00000062797,ENSMUSG00000004936,ENSMUSG00000056962,ENSMUSG00000037169,ENSMUSG00000022285,ENSMUSG00000063358,ENSMUSG00000072419
GO:BP	cristae formation	GO:0042407	true	0.0169029	1.77204	18	381	3	27334	ENSMUSG00000052337,ENSMUSG00000022437,ENSMUSG00000049760
GO:BP	RNA 3'-end processing	GO:0031123	true	0.0264489	1.57759	103	381	6	27334	ENSMUSG00000027079,ENSMUSG00000017264,ENSMUSG00000029038,ENSMUSG00000046865,ENSMUSG00000003437,ENSMUSG00000021127
GO:BP	peptidyl-proline modification	GO:0018208	true	0.0264546	1.5775	44	381	4	27334	ENSMUSG00000028651,ENSMUSG00000021868,ENSMUSG00000025130,ENSMUSG00000024007
GO:BP	response to oxygen-containing compound	GO:1901700	true	0.0269542	1.56937	2065	381	44	27334	ENSMUSG00000039323,ENSMUSG00000015337,ENSMUSG00000026864,ENSMUSG00000026914,ENSMUSG00000027342,ENSMUSG00000027478,ENSMUSG00000016921,ENSMUSG00000027715,ENSMUSG00000028062,ENSMUSG00000028049,ENSMUSG00000027984,ENSMUSG00000028693,ENSMUSG00000028692,ENSMUSG00000028691,ENSMUSG00000042367,ENSMUSG00000029007,ENSMUSG00000029388,ENSMUSG00000029752,ENSMUSG00000012396,ENSMUSG00000003437,ENSMUSG00000074129,…
GO:BP	cell-cell recognition	GO:0009988	true	0.0296497	1.52798	74	381	5	27334	ENSMUSG00000037706,ENSMUSG00000034024,ENSMUSG00000021771,ENSMUSG00000022234,ENSMUSG00000025613
GO:BP	glutamine metabolic process	GO:0006541	true	0.0297148	1.52703	23	381	3	27334	ENSMUSG00000028633,ENSMUSG00000029246,ENSMUSG00000029752
GO:BP	regulation of protein sumoylation	GO:0033233	true	0.0363557	1.43943	25	381	3	27334	ENSMUSG00000052997,ENSMUSG00000042354,ENSMUSG00000038418
GO:BP	regulation of peptidase activity	GO:0052547	true	0.0368953	1.43303	504	381	15	27334	ENSMUSG00000018189,ENSMUSG00000026914,ENSMUSG00000027447,ENSMUSG00000074227,ENSMUSG00000030654,ENSMUSG00000046718,ENSMUSG00000031770,ENSMUSG00000022216,ENSMUSG00000015357,ENSMUSG00000007815,ENSMUSG00000078652,ENSMUSG00000034708,ENSMUSG00000021486,ENSMUSG00000021248,ENSMUSG00000047879
GO:BP	response to epidermal growth factor	GO:0070849	true	0.0486096	1.31328	55	381	4	27334	ENSMUSG00000006005,ENSMUSG00000029730,ENSMUSG00000021127,ENSMUSG00000063358

## Sheet: 52genes_iPSCsH.Co&S.Co in other
iPSCs-HighlyCoordinated and Semi-Cooridnated in other day points
52 Input genes	Biological Process Gprofiler results
GeneID	source	term_name	term_id	highlighted	adjusted_p_value	negative_log10_of_adjusted_p_value	term_size	query_size	intersection_size	effective_domain_size	intersections
ENSMUSG00000026260	GO:BP	organonitrogen compound biosynthetic process	GO:1901566	true	1.90286e-06	5.72059	1761	51	18	27334	ENSMUSG00000026260,ENSMUSG00000006005,ENSMUSG00000026558,ENSMUSG00000062006,ENSMUSG00000028633,ENSMUSG00000028861,ENSMUSG00000056076,ENSMUSG00000030447,ENSMUSG00000025403,ENSMUSG00000004936,ENSMUSG00000020444,ENSMUSG00000018882,ENSMUSG00000017188,ENSMUSG00000020547,ENSMUSG00000022241,ENSMUSG00000022889,ENSMUSG00000024181,ENSMUSG00000024712
ENSMUSG00000026374	GO:BP	ribosome biogenesis	GO:0042254	true	0.000200755	3.69733	305	51	7	27334	ENSMUSG00000001674,ENSMUSG00000028869,ENSMUSG00000033294,ENSMUSG00000025337,ENSMUSG00000061032,ENSMUSG00000004393,ENSMUSG00000054079
ENSMUSG00000001674	GO:BP	regulation of mitotic sister chromatid separation	GO:0010965	true	0.00693396	2.15902	59	51	3	27334	ENSMUSG00000006005,ENSMUSG00000059586,ENSMUSG00000024190
ENSMUSG00000018189	GO:BP	nuclear pore organization	GO:0006999	true	0.0104923	1.97913	15	51	2	27334	ENSMUSG00000006005,ENSMUSG00000079614
ENSMUSG00000006005	GO:BP	dicarboxylic acid metabolic process	GO:0043648	true	0.0177768	1.75015	99	51	3	27334	ENSMUSG00000026526,ENSMUSG00000025403,ENSMUSG00000005683
ENSMUSG00000026558	GO:BP	tricarboxylic acid cycle	GO:0006099	true	0.029114	1.5359	34	51	2	27334	ENSMUSG00000026526,ENSMUSG00000005683
ENSMUSG00000026526	GO:BP	regulation of cellular response to stress	GO:0080135	true	0.03133	1.50404	713	51	6	27334	ENSMUSG00000018189,ENSMUSG00000026526,ENSMUSG00000004936,ENSMUSG00000005312,ENSMUSG00000024190,ENSMUSG00000047879
ENSMUSG00000028070	GO:BP	protein deubiquitination	GO:0016579	true	0.0335413	1.47442	140	51	3	27334	ENSMUSG00000018189,ENSMUSG00000025403,ENSMUSG00000047879
ENSMUSG00000062006	GO:BP	water-soluble vitamin metabolic process	GO:0006767	true	0.0346703	1.46004	39	51	2	27334	ENSMUSG00000025403,ENSMUSG00000024712
ENSMUSG00000027984
ENSMUSG00000028633
ENSMUSG00000028902
ENSMUSG00000028869
ENSMUSG00000028861
ENSMUSG00000033294
ENSMUSG00000025337
ENSMUSG00000056076
ENSMUSG00000052337
ENSMUSG00000060032
ENSMUSG00000030447
ENSMUSG00000061032
ENSMUSG00000025403
ENSMUSG00000005683
ENSMUSG00000031513
ENSMUSG00000007721
ENSMUSG00000005483
ENSMUSG00000031984
ENSMUSG00000061559
ENSMUSG00000004936
ENSMUSG00000004393
ENSMUSG00000020523
ENSMUSG00000020444
ENSMUSG00000054079
ENSMUSG00000020873
ENSMUSG00000018882
ENSMUSG00000017188
ENSMUSG00000063200
ENSMUSG00000005312
ENSMUSG00000021728
ENSMUSG00000020547
ENSMUSG00000022241
ENSMUSG00000059586
ENSMUSG00000003528
ENSMUSG00000022889
ENSMUSG00000024181
ENSMUSG00000024190
ENSMUSG00000001576
ENSMUSG00000002660
ENSMUSG00000047879
ENSMUSG00000079614
ENSMUSG00000024758
ENSMUSG00000024712

## Sheet: 25genes_Hi.Co in all days
	HighlyCoordinated in all day points
25Input genes	Biological Process Gprofiler results
GeneID	source	term_name	term_id	highlighted	adjusted_p_value	negative_log10_of_adjusted_p_value	term_size	query_size	intersection_size	effective_domain_size	intersections
ENSMUSG00000043716	GO:BP	regulation of establishment of protein localization to chromosome	GO:0070202	true	0.00926764	2.03303	12	25	2	27334	ENSMUSG00000022234,ENSMUSG00000025613
ENSMUSG00000073676	GO:BP	regulation of NIK/NF-kappaB signaling	GO:1901222	true	0.00933548	2.02986	95	25	3	27334	ENSMUSG00000028691,ENSMUSG00000054808,ENSMUSG00000038845
ENSMUSG00000026254	GO:BP	mitochondrion organization	GO:0007005	true	0.00937087	2.02822	551	25	5	27334	ENSMUSG00000026895,ENSMUSG00000028998,ENSMUSG00000038845,ENSMUSG00000021486,ENSMUSG00000022285
ENSMUSG00000026895	GO:BP	regulation of protein stability	GO:0031647	true	0.0110757	1.95563	309	25	4	27334	ENSMUSG00000028998,ENSMUSG00000038845,ENSMUSG00000022234,ENSMUSG00000025613
ENSMUSG00000026914	GO:BP	cell redox homeostasis	GO:0045454	true	0.0197971	1.7034	31	25	2	27334	ENSMUSG00000028691,ENSMUSG00000031068
ENSMUSG00000054091	GO:BP	cellular iron ion homeostasis	GO:0006879	true	0.0330817	1.48041	66	25	2	27334	ENSMUSG00000050708,ENSMUSG00000031068
ENSMUSG00000028691	GO:BP	leukocyte activation	GO:0045321	true	0.041916	1.37762	1086	25	5	27334	ENSMUSG00000028691,ENSMUSG00000028936,ENSMUSG00000038845,ENSMUSG00000021486,ENSMUSG00000022285
ENSMUSG00000028936	GO:BP	regulation of localization	GO:0032879	true	0.0485769	1.31357	2282	25	7	27334	ENSMUSG00000054091,ENSMUSG00000028998,ENSMUSG00000054808,ENSMUSG00000021218,ENSMUSG00000021486,ENSMUSG00000022234,ENSMUSG00000025613
ENSMUSG00000028998
ENSMUSG00000029462
ENSMUSG00000030120
ENSMUSG00000030432
ENSMUSG00000054808
ENSMUSG00000050708
ENSMUSG00000031068
ENSMUSG00000020048
ENSMUSG00000038845
ENSMUSG00000021218
ENSMUSG00000021486
ENSMUSG00000020649
ENSMUSG00000022234
ENSMUSG00000022285
ENSMUSG00000062397
ENSMUSG00000025613
ENSMUSG00000007564
